# Supplementary material for: Tertiary lymphoid structures in gynecological cancers: prognostic role, methods for evaluating, antitumor immunity, and induction for therapy
Source: Front Oncol. 2023 Nov 10;13:1276907. doi: 10.3389/fonc.2023.1276907 (PMC10667730; doi:10.3389/fonc.2023.1276907)
Supplement: Supplementary file 1 [file Table_1.xlsx]

## Sheet: Sheet3
Tag	group	12-chemokine signature
TCGA-D1-A17L	EC	0.949818
TCGA-A5-A0GI	EC	0.796039
TCGA-D1-A160	EC	1.117
TCGA-D1-A16X	EC	1.0777
TCGA-AX-A1C8	EC	0.563918
TCGA-BK-A13C	EC	0.494463
TCGA-D1-A175	EC	0.853243
TCGA-AX-A06J	EC	0.807285
TCGA-BS-A0UT	EC	0.665153
TCGA-AX-A1C5	EC	0.588931
TCGA-B5-A1N2	EC	0.964448
TCGA-D1-A17F	EC	0.996717
TCGA-KP-A3VZ	EC	0.645323
TCGA-BK-A0CC	EC	0.716466
TCGA-D1-A15W	EC	0.924063
TCGA-A5-A0R8	EC	0.971785
TCGA-B5-A0K2	EC	1.09507
TCGA-EY-A1GK	EC	1.11733
TCGA-BK-A4ZD	EC	0.652149
TCGA-B5-A0JT	EC	0.74762
TCGA-AX-A2H8	EC	0.901022
TCGA-H5-A2HR	EC	0.913599
TCGA-D1-A176	EC	0.855058
TCGA-BS-A0U8	EC	0.920844
TCGA-AX-A2IO	EC	0.935131
TCGA-A5-A0G3	EC	0.506182
TCGA-B5-A5OD	EC	0.9407
TCGA-EY-A1GL	EC	0.840252
TCGA-BS-A0V8	EC	0.837059
TCGA-BS-A0UM	EC	1.13268
TCGA-AP-A1DH	EC	1.22003
TCGA-AX-A2H4	EC	1.27644
TCGA-B5-A1MV	EC	0.790229
TCGA-AX-A3G1	EC	1.11342
TCGA-DF-A2KZ	EC	1.02159
TCGA-SJ-A6ZI	EC	1.03695
TCGA-AP-A0LF	EC	1.12565
TCGA-AP-A0LN	EC	0.761412
TCGA-EO-A1Y7	EC	0.972534
TCGA-BG-A0YV	EC	0.555236
TCGA-KP-A3W4	EC	1.038
TCGA-BG-A0VW	EC	1.05681
TCGA-AP-A1DV	EC	0.81274
TCGA-BG-A3EW	EC	0.731298
TCGA-AJ-A23N	EC	0.869738
TCGA-EY-A1GW	EC	0.779709
TCGA-EO-A22S	EC	0.86935
TCGA-AJ-A23M	EC	0.87079
TCGA-AX-A0J0	EC	1.01846
TCGA-AJ-A3NG	EC	0.744764
TCGA-AX-A060	EC	0.507227
TCGA-AP-A0LJ	EC	0.739181
TCGA-E6-A1LZ	EC	0.972142
TCGA-B5-A11S	EC	0.831591
TCGA-B5-A3FB	EC	0.92965
TCGA-D1-A17U	EC	0.792986
TCGA-D1-A16G	EC	0.867196
TCGA-A5-A0GU	EC	0.96501
TCGA-EY-A1GQ	EC	0.772222
TCGA-AP-A0LE	EC	0.855094
TCGA-AJ-A3EJ	EC	0.953201
TCGA-A5-A0GA	EC	0.954992
TCGA-B5-A0K0	EC	0.99918
TCGA-AX-A1CK	EC	0.556199
TCGA-BG-A0M4	EC	0.707261
TCGA-B5-A3F9	EC	0.970303
TCGA-FI-A2F9	EC	0.396616
TCGA-BS-A0UV	EC	0.93599
TCGA-BG-A0M7	EC	0.881936
TCGA-D1-A17S	EC	0.704351
TCGA-D1-A103	EC	1.01908
TCGA-D1-A168	EC	0.714248
TCGA-EY-A1H0	EC	0.597535
TCGA-EO-A1Y5	EC	1.09598
TCGA-EY-A2OP	EC	0.70122
TCGA-A5-A0R9	EC	1.05209
TCGA-AP-A05P	EC	0.907347
TCGA-A5-A1OJ	EC	0.964815
TCGA-BS-A0UF	EC	1.11838
TCGA-D1-A3JP	EC	1.03338
TCGA-AX-A06F	EC	1.16445
TCGA-EY-A549	EC	0.902861
TCGA-A5-A3LO	EC	0.986818
TCGA-AP-A1E3	EC	0.88169
TCGA-B5-A11J	EC	0.931759
TCGA-D1-A3DA	EC	0.633743
TCGA-AX-A05S	EC	0.975055
TCGA-AX-A05T	EC	0.866843
TCGA-AX-A2HC	EC	0.584303
TCGA-AJ-A3NH	EC	0.732929
TCGA-AJ-A23O	EC	1.06784
TCGA-A5-A0G9	EC	0.812366
TCGA-EO-A3KX	EC	0.993334
TCGA-AP-A1DR	EC	0.882384
TCGA-AJ-A2QL	EC	1.00604
TCGA-BG-A0MO	EC	1.0585
TCGA-AX-A3G4	EC	0.769967
TCGA-D1-A1O0	EC	0.862201
TCGA-D1-A0ZR	EC	0.629729
TCGA-AP-A051	EC	1.05597
TCGA-AX-A3FT	EC	1.18688
TCGA-D1-A162	EC	0.887041
TCGA-AX-A3FZ	EC	0.551574
TCGA-BS-A0U9	EC	0.543006
TCGA-SJ-A6ZJ	EC	0.798872
TCGA-D1-A174	EC	1.12407
TCGA-AP-A05O	EC	1.02952
TCGA-AX-A3FW	EC	0.786435
TCGA-EY-A1GX	EC	0.365885
TCGA-E6-A1M0	EC	1.03861
TCGA-EY-A1G8	EC	0.553201
TCGA-AP-A0LH	EC	0.619104
TCGA-B5-A11L	EC	0.983686
TCGA-AX-A05Y	EC	0.588089
TCGA-FI-A2EW	EC	0.667699
TCGA-BG-A18B	EC	1.06703
TCGA-BS-A0TI	EC	1.06069
TCGA-AJ-A2QK	EC	1.10639
TCGA-A5-A1OG	EC	1.05289
TCGA-BG-A186	EC	0.902528
TCGA-AP-A0LS	EC	1.06087
TCGA-AX-A05W	EC	0.901089
TCGA-BG-A0M9	EC	0.670678
TCGA-D1-A15V	EC	0.998014
TCGA-A5-A0VO	EC	0.867713
TCGA-EO-A22U	EC	0.991848
TCGA-B5-A11O	EC	0.849894
TCGA-D1-A17M	EC	0.880901
TCGA-EY-A1GP	EC	0.925415
TCGA-EY-A1G7	EC	0.676862
TCGA-B5-A0K9	EC	0.941892
TCGA-AP-A1DK	EC	1.12641
TCGA-AP-A0L8	EC	0.576091
TCGA-A5-A0GE	EC	0.81016
TCGA-A5-A0GX	EC	0.927672
TCGA-5B-A90C	EC	0.908979
TCGA-BG-A18A	EC	0.796784
TCGA-BS-A0U7	EC	1.08219
TCGA-B5-A0JS	EC	0.934692
TCGA-AX-A1CR	EC	1.00463
TCGA-EO-A2CH	EC	0.802508
TCGA-FI-A2D5	EC	0.995425
TCGA-BG-A0VX	EC	1.06384
TCGA-E6-A2P9	EC	1.0261
TCGA-AX-A1CA	EC	1.01811
TCGA-AX-A1CF	EC	0.850202
TCGA-A5-A0G1	EC	1.1797
TCGA-AJ-A3EM	EC	0.705885
TCGA-AJ-A3BK	EC	1.02959
TCGA-D1-A163	EC	1.0226
TCGA-D1-A179	EC	0.661645
TCGA-AP-A0LG	EC	0.666551
TCGA-D1-A1NU	EC	1.05729
TCGA-BK-A26L	EC	0.410592
TCGA-AP-A0L9	EC	0.894769
TCGA-D1-A16B	EC	0.9491
TCGA-AJ-A8CW	EC	0.976221
TCGA-EY-A1GM	EC	0.702033
TCGA-A5-A0GJ	EC	0.899331
TCGA-AX-A0IZ	EC	1.06236
TCGA-EY-A2OQ	EC	0.754511
TCGA-EC-A1QX	EC	1.05623
TCGA-D1-A16E	EC	0.837692
TCGA-D1-A1NS	EC	0.674195
TCGA-AP-A05H	EC	0.622384
TCGA-AP-A05N	EC	0.714184
TCGA-D1-A16Q	EC	0.995158
TCGA-A5-A0GV	EC	0.543752
TCGA-AX-A2HF	EC	0.951372
TCGA-D1-A16N	EC	0.833834
TCGA-AP-A0LM	EC	1.14484
TCGA-DI-A2QU	EC	0.781064
TCGA-D1-A16Y	EC	0.510676
TCGA-EY-A2OO	EC	0.462485
TCGA-AJ-A3I9	EC	0.708267
TCGA-BK-A56F	EC	0.92027
TCGA-EO-A3L0	EC	0.84631
TCGA-AP-A0LL	EC	0.840677
TCGA-QS-A744	EC	0.525209
TCGA-K6-A3WQ	EC	0.825283
TCGA-BG-A2L7	EC	1.06313
TCGA-AX-A3GB	EC	1.00132
TCGA-BG-A0M0	EC	0.558651
TCGA-D1-A1NY	EC	0.87081
TCGA-EY-A4KR	EC	1.18116
TCGA-B5-A11Q	EC	0.478367
TCGA-EY-A1GU	EC	0.73718
TCGA-AJ-A3BI	EC	1.00322
TCGA-B5-A11I	EC	1.11228
TCGA-BG-A0MA	EC	0.933211
TCGA-AJ-A3TW	EC	1.08114
TCGA-EY-A3L3	EC	0.751024
TCGA-BK-A139	EC	0.868547
TCGA-QS-A8F1	EC	0.758614
TCGA-A5-A1OK	EC	0.845706
TCGA-AX-A2HJ	EC	0.934667
TCGA-AX-A2HA	EC	0.959383
TCGA-BS-A0TE	EC	0.981201
TCGA-AP-A052	EC	1.01598
TCGA-PG-A6IB	EC	1.2077
TCGA-B5-A0JZ	EC	1.19611
TCGA-AX-A3FS	EC	1.05163
TCGA-AJ-A3QS	EC	1.14809
TCGA-B5-A1MS	EC	0.636384
TCGA-AJ-A2QM	EC	0.558743
TCGA-AX-A0J1	EC	1.09101
TCGA-B5-A11N	EC	1.15944
TCGA-A5-A0GN	EC	0.767586
TCGA-D1-A16D	EC	0.753533
TCGA-DF-A2KV	EC	0.937606
TCGA-D1-A17B	EC	0.996576
TCGA-BS-A0WQ	EC	0.759028
TCGA-AX-A3G6	EC	0.862473
TCGA-AJ-A3NC	EC	0.761046
TCGA-AJ-A3EK	EC	1.17172
TCGA-D1-A1NZ	EC	1.07553
TCGA-B5-A0K7	EC	0.995531
TCGA-PG-A915	EC	0.821086
TCGA-A5-A2K3	EC	1.2643
TCGA-A5-A7WJ	EC	0.580505
TCGA-DI-A1NO	EC	0.693224
TCGA-BG-A0M8	EC	1.13307
TCGA-EO-A2CG	EC	0.775798
TCGA-PG-A7D5	EC	0.83634
TCGA-EY-A54A	EC	0.95501
TCGA-B5-A5OC	EC	1.25508
TCGA-B5-A0JR	EC	1.09615
TCGA-D1-A3DG	EC	0.697435
TCGA-BG-A2AE	EC	0.9439
TCGA-A5-A0R6	EC	0.811056
TCGA-D1-A16J	EC	1.03522
TCGA-B5-A0K4	EC	0.611263
TCGA-BK-A0CA	EC	0.732354
TCGA-A5-A2K5	EC	1.07969
TCGA-A5-A0VP	EC	0.873303
TCGA-BS-A0VI	EC	0.662081
TCGA-SL-A6J9	EC	1.15381
TCGA-B5-A3FH	EC	0.919089
TCGA-D1-A17N	EC	0.977457
TCGA-D1-A16R	EC	0.994096
TCGA-D1-A1NX	EC	0.920162
TCGA-AP-A0LO	EC	0.81283
TCGA-B5-A11Z	EC	0.718651
TCGA-AX-A2HD	EC	0.848497
TCGA-D1-A17D	EC	0.845476
TCGA-PG-A917	EC	1.13819
TCGA-EY-A212	EC	0.813816
TCGA-AX-A3FV	EC	0.628212
TCGA-D1-A1NW	EC	0.988865
TCGA-AX-A1CP	EC	0.819786
TCGA-EY-A72D	EC	0.663191
TCGA-BS-A0UJ	EC	1.02245
TCGA-AP-A1DO	EC	0.746057
TCGA-B5-A121	EC	0.79336
TCGA-B5-A0JN	EC	0.660082
TCGA-BG-A0RY	EC	0.729045
TCGA-PG-A914	EC	0.980102
TCGA-D1-A0ZU	EC	0.681781
TCGA-D1-A16V	EC	1.08196
TCGA-AX-A062	EC	0.664268
TCGA-D1-A2G6	EC	0.744622
TCGA-EO-A3AU	EC	1.01474
TCGA-FI-A2D6	EC	1.12
TCGA-EY-A210	EC	1.16127
TCGA-A5-A0GD	EC	0.883331
TCGA-EY-A2ON	EC	0.830221
TCGA-D1-A16F	EC	0.678418
TCGA-B5-A0JY	EC	0.901676
TCGA-B5-A11P	EC	0.581634
TCGA-AP-A0LD	EC	0.89938
TCGA-EO-A3B0	EC	1.05534
TCGA-B5-A1MY	EC	0.703577
TCGA-AX-A1CC	EC	1.1105
TCGA-AX-A3GI	EC	0.733486
TCGA-AJ-A3IA	EC	1.07537
TCGA-EY-A214	EC	0.982984
TCGA-AJ-A3NF	EC	1.09634
TCGA-DF-A2KS	EC	1.062
TCGA-B5-A0K6	EC	0.856359
TCGA-DI-A1BY	EC	0.969685
TCGA-D1-A2G5	EC	0.589412
TCGA-AP-A1E0	EC	0.951005
TCGA-BG-A0LX	EC	0.995799
TCGA-AP-A05D	EC	1.00275
TCGA-AJ-A5DV	EC	0.804236
TCGA-B5-A1MW	EC	0.740139
TCGA-BG-A221	EC	1.16313
TCGA-AX-A05Z	EC	1.19255
TCGA-BS-A0V6	EC	0.927239
TCGA-AX-A1CI	EC	0.570141
TCGA-A5-A0GG	EC	0.991671
TCGA-AP-A1E1	EC	0.960994
TCGA-AX-A1CJ	EC	0.91782
TCGA-B5-A11G	EC	1.04147
TCGA-EO-A3KW	EC	1.04685
TCGA-FI-A2CX	EC	1.24274
TCGA-D1-A0ZO	EC	1.04989
TCGA-BG-A0W1	EC	0.683117
TCGA-EY-A1GS	EC	0.675549
TCGA-E6-A1LX	EC	0.893183
TCGA-BG-A0MI	EC	0.688437
TCGA-AX-A3G9	EC	0.707196
TCGA-AX-A1C4	EC	0.707518
TCGA-B5-A3FA	EC	0.928929
TCGA-PG-A5BC	EC	0.802267
TCGA-D1-A169	EC	1.05315
TCGA-DF-A2KR	EC	0.858546
TCGA-EY-A1GI	EC	1.04126
TCGA-BG-A0M6	EC	0.524981
TCGA-EO-A3AY	EC	1.14362
TCGA-E6-A8L9	EC	1.02471
TCGA-A5-A0GM	EC	0.625169
TCGA-D1-A102	EC	0.982496
TCGA-D1-A2G7	EC	0.766016
TCGA-AP-A0LT	EC	0.924948
TCGA-FI-A2EU	EC	0.773849
TCGA-BG-A3PP	EC	0.911896
TCGA-B5-A3FD	EC	0.809756
TCGA-QF-A5YS	EC	0.837872
TCGA-AW-A1PO	EC	0.635186
TCGA-D1-A161	EC	0.850595
TCGA-BG-A0MH	EC	1.13603
TCGA-B5-A1MX	EC	1.08183
TCGA-DI-A1NN	EC	0.975575
TCGA-AX-A1C7	EC	0.642186
TCGA-AP-A054	EC	0.838748
TCGA-D1-A17A	EC	0.935626
TCGA-FI-A2EY	EC	0.487329
TCGA-D1-A101	EC	1.17412
TCGA-D1-A3JQ	EC	0.907126
TCGA-D1-A0ZP	EC	0.808719
TCGA-EO-A22R	EC	0.885516
TCGA-A5-A0GH	EC	0.861259
TCGA-BG-A222	EC	0.845355
TCGA-EY-A1GV	EC	0.791238
TCGA-EY-A547	EC	0.581576
TCGA-FI-A2F8	EC	1.00713
TCGA-AX-A1CN	EC	0.693456
TCGA-B5-A1MR	EC	1.23939
TCGA-AP-A0LV	EC	0.891764
TCGA-AJ-A3OJ	EC	1.00892
TCGA-DF-A2L0	EC	0.996223
TCGA-A5-A0GQ	EC	1.05371
TCGA-B5-A0JV	EC	0.861712
TCGA-EO-A22X	EC	1.00268
TCGA-AJ-A2QO	EC	0.978123
TCGA-B5-A3FC	EC	1.15103
TCGA-D1-A2G0	EC	1.04382
TCGA-BS-A0TG	EC	0.974629
TCGA-BS-A0V7	EC	0.939058
TCGA-AX-A064	EC	0.817562
TCGA-EY-A5W2	EC	1.03398
TCGA-D1-A1O7	EC	0.793623
TCGA-5S-A9Q8	EC	0.801007
TCGA-FI-A3PV	EC	0.727583
TCGA-A5-A0VQ	EC	0.715786
TCGA-D1-A165	EC	0.677803
TCGA-A5-A0GW	EC	1.19756
TCGA-AJ-A5DW	EC	0.999894
TCGA-A5-A2K2	EC	0.712872
TCGA-BS-A0TJ	EC	1.0144
TCGA-BS-A0U5	EC	0.59671
TCGA-DF-A2KY	EC	1.18804
TCGA-QS-A5YR	EC	0.884724
TCGA-EY-A1GF	EC	0.964574
TCGA-EY-A548	EC	0.945441
TCGA-BG-A187	EC	0.78372
TCGA-AX-A05U	EC	0.763789
TCGA-A5-A2K4	EC	0.94235
TCGA-AX-A2H7	EC	0.736297
TCGA-DF-A2KN	EC	1.169
TCGA-BG-A0LW	EC	0.845195
TCGA-AX-A0IS	EC	0.733661
TCGA-B5-A0JX	EC	1.06603
TCGA-E6-A2P8	EC	1.19783
TCGA-AP-A0LI	EC	1.20168
TCGA-BG-A0MK	EC	0.752906
TCGA-D1-A0ZZ	EC	0.65024
TCGA-B5-A1MZ	EC	0.833197
TCGA-AX-A1CE	EC	0.950404
TCGA-B5-A11U	EC	0.950172
TCGA-D1-A0ZQ	EC	0.752955
TCGA-FI-A2EX	EC	0.84055
TCGA-2E-A9G8	EC	0.89811
TCGA-BG-A0MT	EC	0.799398
TCGA-B5-A11V	EC	0.492614
TCGA-AJ-A3OK	EC	0.963234
TCGA-BG-A0W2	EC	0.875215
TCGA-A5-A0GP	EC	0.93913
TCGA-FI-A2D0	EC	0.820745
TCGA-BG-A0MC	EC	0.8239
TCGA-BG-A0M3	EC	0.650364
TCGA-EY-A1GR	EC	0.864245
TCGA-EC-A24G	EC	1.0107
TCGA-AJ-A3NE	EC	1.00514
TCGA-BS-A0TA	EC	1.21898
TCGA-BS-A0V4	EC	0.578585
TCGA-D1-A17K	EC	0.831209
TCGA-FI-A2D4	EC	0.588274
TCGA-BG-A0MS	EC	0.917552
TCGA-A5-A0RA	EC	0.788591
TCGA-AX-A0IU	EC	0.713459
TCGA-A5-A2K7	EC	0.831195
TCGA-KP-A3W0	EC	1.0541
TCGA-BG-A0M2	EC	0.763916
TCGA-A5-A0G5	EC	1.14464
TCGA-AX-A06D	EC	0.670684
TCGA-BG-A0MU	EC	0.813795
TCGA-D1-A1O8	EC	1.16309
TCGA-AX-A1C9	EC	0.989135
TCGA-BG-A0YU	EC	0.617345
TCGA-B5-A11F	EC	0.744286
TCGA-B5-A11Y	EC	1.13766
TCGA-BS-A0UL	EC	1.14581
TCGA-AX-A063	EC	1.17649
TCGA-EC-A1NJ	EC	1.1108
TCGA-FI-A2CY	EC	1.11008
TCGA-EO-A3AS	EC	0.651628
TCGA-B5-A11M	EC	0.707879
TCGA-EY-A2OM	EC	0.842209
TCGA-SL-A6JA	EC	0.656182
TCGA-AP-A056	EC	1.10507
TCGA-DI-A1BU	EC	1.07673
TCGA-AP-A1E4	EC	0.517208
TCGA-A5-AB3J	EC	0.901179
TCGA-AX-A3FX	EC	0.891529
TCGA-AJ-A3BG	EC	0.777699
TCGA-A5-A1OF	EC	1.16357
TCGA-AX-A2HK	EC	0.743827
TCGA-DI-A0WH	EC	0.786165
TCGA-B5-A0K1	EC	0.558065
TCGA-FI-A3PX	EC	0.782091
TCGA-AX-A0IW	EC	0.999672
TCGA-AP-A1DP	EC	0.599612
TCGA-A5-A0GB	EC	0.93921
TCGA-B5-A11H	EC	1.17097
TCGA-D1-A17Q	EC	0.658253
TCGA-D1-A177	EC	0.688631
TCGA-EO-A1Y8	EC	0.762349
TCGA-BG-A2AD	EC	0.574951
TCGA-BG-A18C	EC	0.940922
TCGA-BG-A0VZ	EC	1.04947
TCGA-B5-A11W	EC	0.657514
TCGA-B5-A5OE	EC	0.785282
TCGA-KJ-A3U4	EC	1.00179
TCGA-JU-AAVI	EC	1.16017
TCGA-EO-A22T	EC	1.10196
TCGA-D1-A16S	EC	0.582375
TCGA-EY-A1GO	EC	0.527317
TCGA-AX-A06B	EC	0.998812
TCGA-EO-A22Y	EC	0.784292
TCGA-AP-A059	EC	1.25139
TCGA-AX-A2H2	EC	1.08348
TCGA-D1-A0ZN	EC	0.813319
TCGA-B5-A3S1	EC	1.02632
TCGA-D1-A16O	EC	0.501234
TCGA-AJ-A8CT	EC	1.06534
TCGA-AJ-A3BD	EC	1.06974
TCGA-A5-A7WK	EC	0.753517
TCGA-B5-A0KB	EC	1.07081
TCGA-DI-A2QY	EC	0.758982
TCGA-D1-A0ZV	EC	0.988741
TCGA-AX-A3G7	EC	0.984687
TCGA-A5-A3LP	EC	0.929579
TCGA-BK-A6W4	EC	0.736849
TCGA-EO-A3AV	EC	1.16554
TCGA-BS-A0T9	EC	0.933268
TCGA-BG-A0MQ	EC	0.577097
TCGA-AX-A06L	EC	0.916174
TCGA-EY-A1GH	EC	0.860166
TCGA-D1-A17C	EC	0.881271
TCGA-EY-A1GD	EC	0.776707
TCGA-D1-A3DH	EC	0.70014
TCGA-B5-A11X	EC	1.11128
TCGA-QS-A5YQ	EC	1.07337
TCGA-BK-A6W3	EC	1.04416
TCGA-D1-A17H	EC	0.992696
TCGA-EO-A3KU	EC	0.882661
TCGA-D1-A16I	EC	0.729815
TCGA-AP-A05A	EC	0.621576
TCGA-AJ-A3OL	EC	0.371931
TCGA-BK-A0C9	EC	1.03571
TCGA-EY-A3QX	EC	0.970818
TCGA-EO-A3B1	EC	0.951799
TCGA-EO-A3AZ	EC	1.23056
TCGA-AP-A3K1	EC	0.812995
TCGA-AP-A053	EC	0.940212
TCGA-EY-A1GT	EC	0.54467
TCGA-KP-A3W1	EC	1.12177
TCGA-D1-A15Z	EC	0.721218
TCGA-AP-A1DQ	EC	1.00291
TCGA-B5-A11E	EC	0.908201
TCGA-A5-A0GR	EC	1.01012
TCGA-FI-A2D2	EC	0.848307
TCGA-B5-A0K8	EC	0.987863
TCGA-AX-A2HG	EC	1.07942
TCGA-BK-A0CB	EC	0.749526
TCGA-A5-A0R7	EC	0.899005
TCGA-D1-A167	EC	0.683122
TCGA-EY-A1GE	EC	0.890527
TCGA-AP-A5FX	EC	0.980539
TCGA-B5-A0JU	EC	0.707571
TCGA-AX-A3G3	EC	1.16483
TCGA-D1-A0ZS	EC	0.811192
TCGA-D1-A15X	EC	1.12798
TCGA-AJ-A3BH	EC	1.07751
TCGA-BG-A0VV	EC	0.880627
TCGA-AJ-A8CV	EC	1.00917
TCGA-AX-A2IN	EC	1.02464
TCGA-D1-A17T	EC	0.883244
TCGA-AX-A2H5	EC	0.81287
TCGA-EY-A215	EC	0.852671
TCGA-BG-A0VT	EC	0.837656
TCGA-DI-A2QT	EC	0.831604
TCGA-B5-A0K3	EC	0.694309
TCGA-AJ-A2QN	EC	0.681241
TCGA-A5-A0G2	EC	1.06488
TCGA-KP-A3W3	EC	1.02261
TCGA-AJ-A3BF	EC	0.901686
TCGA-B5-A1MU	EC	1.21782
TCGA-AX-A2HH	EC	0.276436
TCGA-BK-A13B	EC	0.848083
TCGA-AP-A0LP	EC	0.97413
TCGA-FI-A2F4	EC	1.06906
TCGA-QF-A5YT	EC	0.80784
TCGA-AX-A06H	EC	1.1708
TCGA-4E-A92E	EC	1.11342
TCGA-BS-A0TC	EC	0.823039
TCGA-BG-A0MG	EC	0.639094
TCGA-PG-A916	EC	0.80486
TCGA-D1-A17R	EC	0.62552
TCGA-BS-A0TD	EC	0.815125
TCGA-BS-A0UA	EC	1.09955
TCGA-B5-A11R	EC	1.002
TCGA-A5-A1OH	EC	0.528608
TCGA-EY-A1GC	EC	1.00589
TCGA-D1-A1O5	EC	0.853585
TCGA-AP-A05J	EC	0.714396
TCGA-DF-A2KU	EC	1.21176
TCGA-AX-A3G8	EC	0.662214
TCGA-AJ-A3EL	EC	1.20725
TCGA-AP-A1DM	EC	0.859565
TCGA-BG-A220	EC	0.60807
TCGA-C5-A7CK	CC	1.03132
TCGA-VS-A9UZ	CC	1.19202
TCGA-R2-A69V	CC	1.53586
TCGA-EK-A3GJ	CC	1.3843
TCGA-EA-A3HS	CC	1.27159
TCGA-FU-A2QG	CC	1.16959
TCGA-LP-A5U3	CC	1.33951
TCGA-MA-AA3W	CC	1.4962
TCGA-VS-A9UY	CC	1.34795
TCGA-C5-A7UH	CC	1.25647
TCGA-VS-AA62	CC	1.5065
TCGA-VS-A94Y	CC	1.14472
TCGA-Q1-A6DT	CC	1.08168
TCGA-JW-A5VK	CC	0.860038
TCGA-Q1-A73O	CC	1.34956
TCGA-C5-A902	CC	1.07635
TCGA-LP-A4AW	CC	1.20886
TCGA-EA-A3QE	CC	1.47952
TCGA-C5-A2LX	CC	1.41629
TCGA-ZJ-AAXN	CC	1.29192
TCGA-EK-A2RL	CC	0.777271
TCGA-MA-AA3Z	CC	1.25895
TCGA-JW-A5VH	CC	0.943945
TCGA-VS-A9UO	CC	0.78051
TCGA-EA-A44S	CC	1.196
TCGA-BI-A0VR	CC	1.43067
TCGA-HM-A6W2	CC	1.13945
TCGA-VS-A9UM	CC	1.26264
TCGA-VS-A953	CC	1.229
TCGA-VS-A9UJ	CC	0.606116
TCGA-DG-A2KJ	CC	1.33439
TCGA-C5-A2LS	CC	0.885895
TCGA-EA-A556	CC	1.12314
TCGA-DS-A1OB	CC	1.26618
TCGA-VS-A9UT	CC	1.50351
TCGA-C5-A901	CC	1.15232
TCGA-FU-A57G	CC	1.14404
TCGA-VS-A9U5	CC	1.32301
TCGA-DS-A1OD	CC	1.44846
TCGA-C5-A7X3	CC	1.40881
TCGA-XS-A8TJ	CC	1.25881
TCGA-C5-A8XI	CC	1.30711
TCGA-EA-A97N	CC	1.23237
TCGA-C5-A1BJ	CC	1.31122
TCGA-IR-A3LC	CC	1.11052
TCGA-EA-A5ZF	CC	1.023
TCGA-EA-A3HU	CC	1.48067
TCGA-VS-A8EC	CC	0.747553
TCGA-C5-A1MH	CC	1.51381
TCGA-DS-A5RQ	CC	1.3019
TCGA-VS-A959	CC	1.18793
TCGA-C5-A2M1	CC	1.34369
TCGA-EK-A2R8	CC	1.17994
TCGA-VS-A9V5	CC	0.944442
TCGA-EX-A69M	CC	1.37922
TCGA-C5-A1BF	CC	1.09892
TCGA-C5-A1BN	CC	1.04684
TCGA-JX-A3Q0	CC	1.29686
TCGA-C5-A1MN	CC	1.18524
TCGA-VS-A9UB	CC	1.48023
TCGA-ZX-AA5X	CC	1.31132
TCGA-DS-A0VN	CC	1.51965
TCGA-EK-A2R7	CC	1.36806
TCGA-EA-A3HQ	CC	1.39266
TCGA-IR-A3LA	CC	1.18248
TCGA-BI-A0VS	CC	1.31128
TCGA-FU-A3YQ	CC	1.41797
TCGA-LP-A4AX	CC	1.39569
TCGA-VS-A8QC	CC	1.0981
TCGA-VS-A952	CC	0.797333
TCGA-C5-A8XJ	CC	1.21178
TCGA-VS-A8Q8	CC	1.44758
TCGA-C5-A8ZZ	CC	1.01082
TCGA-C5-A7X5	CC	0.90914
TCGA-JW-AAVH	CC	0.800446
TCGA-EK-A2RO	CC	1.3351
TCGA-Q1-A73Q	CC	1.10395
TCGA-PN-A8MA	CC	1.31413
TCGA-VS-A9V0	CC	0.66214
TCGA-FU-A3TQ	CC	1.22116
TCGA-EA-A410	CC	1.29397
TCGA-C5-A8YQ	CC	0.885105
TCGA-IR-A3LF	CC	1.27243
TCGA-EK-A3GM	CC	0.818032
TCGA-FU-A3EO	CC	1.10765
TCGA-DG-A2KM	CC	1.49996
TCGA-MU-A8JM	CC	1.11508
TCGA-ZJ-AB0H	CC	1.4206
TCGA-VS-A8EH	CC	0.696939
TCGA-JW-A5VL	CC	1.24384
TCGA-EA-A1QS	CC	1.1931
TCGA-VS-A9UQ	CC	0.973667
TCGA-C5-A7UC	CC	1.02151
TCGA-C5-A3HD	CC	1.04001
TCGA-ZJ-A8QR	CC	1.13208
TCGA-EK-A2RB	CC	1.0939
TCGA-EK-A2R9	CC	1.35237
TCGA-VS-A9U6	CC	1.24749
TCGA-EK-A2RN	CC	1.18098
TCGA-Q1-A5R3	CC	1.26751
TCGA-EA-A50E	CC	1.34491
TCGA-VS-A8EB	CC	1.12302
TCGA-DS-A0VK	CC	1.13488
TCGA-JW-A5VG	CC	1.39531
TCGA-ZJ-AAXD	CC	0.945119
TCGA-VS-A9V2	CC	1.36129
TCGA-VS-A9V1	CC	0.737226
TCGA-FU-A3TX	CC	1.23752
TCGA-C5-A1BI	CC	1.43233
TCGA-DS-A0VM	CC	1.25142
TCGA-HG-A2PA	CC	1.26531
TCGA-VS-A8EI	CC	1.34594
TCGA-DS-A0VL	CC	1.32116
TCGA-C5-A3HL	CC	1.16324
TCGA-BI-A20A	CC	1.3748
TCGA-C5-A1BL	CC	1.35307
TCGA-EA-A4BA	CC	0.544206
TCGA-C5-A2LV	CC	1.30582
TCGA-IR-A3LK	CC	1.43183
TCGA-EK-A2PI	CC	0.943671
TCGA-VS-A9UL	CC	0.895454
TCGA-C5-A1M7	CC	1.33206
TCGA-ZJ-AAXI	CC	0.946893
TCGA-FU-A770	CC	0.848117
TCGA-C5-A1MP	CC	1.32597
TCGA-EX-A1H6	CC	1.01405
TCGA-EX-A8YF	CC	1.25987
TCGA-FU-A23L	CC	1.32159
TCGA-C5-A907	CC	1.28201
TCGA-EK-A2PG	CC	1.05193
TCGA-EK-A2RK	CC	1.31667
TCGA-DS-A3LQ	CC	1.27316
TCGA-4J-AA1J	CC	1.1791
TCGA-EK-A2PM	CC	0.868063
TCGA-EK-A2GZ	CC	1.15361
TCGA-C5-A1BK	CC	1.48243
TCGA-DS-A7WF	CC	1.31479
TCGA-DS-A1OA	CC	1.37221
TCGA-UC-A7PF	CC	1.38145
TCGA-IR-A3LI	CC	0.683699
TCGA-C5-A3HE	CC	1.38669
TCGA-VS-A9V4	CC	0.706975
TCGA-C5-A8XK	CC	1.08443
TCGA-EK-A3GN	CC	0.751477
TCGA-EK-A2PL	CC	1.19458
TCGA-C5-A7XC	CC	1.22351
TCGA-C5-A1ME	CC	1.05369
TCGA-C5-A7CG	CC	1.45211
TCGA-VS-A9UI	CC	1.33331
TCGA-EK-A2IP	CC	1.0742
TCGA-JW-A852	CC	1.18799
TCGA-EA-A5FO	CC	0.666908
TCGA-HM-A3JJ	CC	1.31155
TCGA-EK-A2RM	CC	1.20722
TCGA-EK-A2RA	CC	1.33096
TCGA-ZJ-A8QQ	CC	1.22791
TCGA-VS-A9UC	CC	1.16163
TCGA-C5-A905	CC	0.924281
TCGA-C5-A0TN	CC	1.24604
TCGA-MY-A913	CC	1.42772
TCGA-DS-A7WI	CC	1.12802
TCGA-HM-A3JK	CC	1.23841
TCGA-VS-A8QM	CC	1.38151
TCGA-VS-A9UU	CC	1.15508
TCGA-EA-A5O9	CC	1.19508
TCGA-FU-A3WB	CC	0.913895
TCGA-VS-A9UD	CC	1.50494
TCGA-VS-A9U7	CC	1.4507
TCGA-FU-A5XV	CC	1.17955
TCGA-C5-A7CH	CC	1.29367
TCGA-Q1-A5R2	CC	1.40865
TCGA-C5-A1M9	CC	1.15326
TCGA-MY-A5BD	CC	0.947755
TCGA-RA-A741	CC	1.36724
TCGA-VS-A8EK	CC	1.136
TCGA-C5-A1BQ	CC	1.34471
TCGA-EA-A5ZE	CC	1.21557
TCGA-FU-A3NI	CC	1.22676
TCGA-ZJ-AB0I	CC	1.16854
TCGA-ZJ-AAXF	CC	1.31996
TCGA-EX-A449	CC	0.805438
TCGA-VS-A8Q9	CC	1.09675
TCGA-C5-A2M2	CC	0.969461
TCGA-LP-A7HU	CC	1.42218
TCGA-C5-A1MJ	CC	1.29929
TCGA-C5-A7CJ	CC	1.3268
TCGA-ZJ-AAX8	CC	1.30398
TCGA-EK-A2H0	CC	1.16778
TCGA-IR-A3L7	CC	0.744209
TCGA-JW-A5VI	CC	1.28066
TCGA-C5-A8YR	CC	1.28768
TCGA-VS-A957	CC	0.917445
TCGA-C5-A7CL	CC	1.13649
TCGA-IR-A3LL	CC	1.45772
TCGA-LP-A4AV	CC	1.38331
TCGA-EA-A411	CC	1.21629
TCGA-EA-A5ZD	CC	1.33447
TCGA-EA-A78R	CC	1.42314
TCGA-MY-A5BE	CC	1.49405
TCGA-C5-A2LZ	CC	1.28116
TCGA-C5-A1MI	CC	1.2982
TCGA-IR-A3LB	CC	1.18519
TCGA-DG-A2KK	CC	1.24456
TCGA-ZJ-AAXT	CC	1.47226
TCGA-C5-A1MQ	CC	1.47231
TCGA-FU-A3HZ	CC	1.29578
TCGA-C5-A1M6	CC	0.912493
TCGA-JX-A5QV	CC	1.29082
TCGA-VS-A94Z	CC	1.42386
TCGA-2W-A8YY	CC	1.36821
TCGA-VS-A8QH	CC	0.983477
TCGA-JX-A3Q8	CC	1.27627
TCGA-VS-A9UV	CC	1.02622
TCGA-VS-A9UR	CC	0.935947
TCGA-VS-A8EL	CC	1.46342
TCGA-DS-A1O9	CC	1.36168
TCGA-HM-A4S6	CC	1.31592
TCGA-DS-A7WH	CC	0.819138
TCGA-VS-A8EG	CC	0.921415
TCGA-C5-A7CO	CC	1.15712
TCGA-EA-A3HT	CC	1.25001
TCGA-GH-A9DA	CC	1.24254
TCGA-Q1-A6DV	CC	1.00145
TCGA-EK-A2PK	CC	1.43326
TCGA-JW-A5VJ	CC	1.17342
TCGA-FU-A40J	CC	1.01873
TCGA-C5-A2LY	CC	1.4524
TCGA-FU-A23K	CC	1.40031
TCGA-JW-A69B	CC	1.10573
TCGA-VS-A954	CC	1.22159
TCGA-EA-A6QX	CC	1.27107
TCGA-JX-A3PZ	CC	1.32668
TCGA-DS-A1OC	CC	1.38678
TCGA-C5-A7X8	CC	1.02961
TCGA-C5-A2LT	CC	1.38518
TCGA-ZJ-A8QO	CC	1.42925
TCGA-ZJ-AAXB	CC	0.941642
TCGA-MA-AA3Y	CC	1.50996
TCGA-MA-AA3X	CC	1.24948
TCGA-EX-A69L	CC	1.3224
TCGA-MA-AA43	CC	1.28239
TCGA-FU-A3HY	CC	0.913596
TCGA-WL-A834	CC	1.14917
TCGA-DG-A2KL	CC	1.32053
TCGA-MU-A5YI	CC	1.29109
TCGA-EK-A2RC	CC	1.23835
TCGA-EK-A3GK	CC	1.15375
TCGA-C5-A1MF	CC	1.22261
TCGA-C5-A7UI	CC	1.42909
TCGA-VS-A8QF	CC	1.39561
TCGA-ZJ-AAXA	CC	1.07233
TCGA-VS-A9UP	CC	0.644759
TCGA-C5-A7CM	CC	0.873051
TCGA-EA-A3QD	CC	1.54421
TCGA-Q1-A6DW	CC	1.03422
TCGA-C5-A1M8	CC	0.976038
TCGA-MA-AA42	CC	1.5019
TCGA-EK-A2IR	CC	0.739561
TCGA-Q1-A73R	CC	1.13715
TCGA-EA-A439	CC	1.2923
TCGA-MU-A51Y	CC	1.35677
TCGA-EX-A3L1	CC	1.22031
TCGA-DG-A2KH	CC	0.767847
TCGA-UC-A7PD	CC	1.18341
TCGA-LP-A4AU	CC	1.29914
TCGA-EK-A2H1	CC	1.49979
TCGA-EA-A3HR	CC	1.12398
TCGA-EA-A1QT	CC	1.28946
TCGA-VS-A958	CC	1.43233
TCGA-DR-A0ZM	CC	1.44246
TCGA-C5-A8YT	CC	0.883196
TCGA-C5-A7UE	CC	0.973842
TCGA-EK-A2RJ	CC	1.37019
TCGA-VS-A9UH	CC	1.49496
TCGA-C5-A1M5	CC	1.32108
TCGA-ZJ-AAXU	CC	1.41768
TCGA-MA-AA41	CC	1.24103
TCGA-EA-A3Y4	CC	1.42395
TCGA-C5-A1BM	CC	1.42131
TCGA-EX-A1H5	CC	1.1343
TCGA-C5-A1MK	CC	1.31302
TCGA-VS-A8QA	CC	0.974259
TCGA-C5-A3HF	CC	1.25839
TCGA-C5-A1ML	CC	1.17097
TCGA-UC-A7PG	CC	1.127
TCGA-DR-A0ZL	CC	1.03322
TCGA-Q1-A73P	CC	1.32238
TCGA-VS-A94X	CC	1.16999
TCGA-MY-A5BF	CC	1.29965
TCGA-EK-A2RE	CC	1.05301
TCGA-VS-A9V3	CC	1.23749
TCGA-C5-A8XH	CC	1.37558
TCGA-C5-A1BE	CC	1.32383
TCGA-IR-A3LH	CC	1.53624
TCGA-VS-A950	CC	1.15174
TCGA-Q1-A5R1	CC	1.09601
TCGA-VS-A94W	CC	1.41008
TCGA-ZJ-AAX4	CC	1.36585
TCGA-EA-A43B	CC	1.40999
TCGA-ZJ-AAXJ	CC	1.18308
TCGA-UC-A7PI	CC	0.974405
TCGA-Q1-A73S	CC	0.912669
TCGA-VS-A8EJ	CC	1.10185
TCGA-LP-A5U2	CC	1.27778
TCGA-61-1741	OV	0.882356
TCGA-25-1328	OV	0.824962
TCGA-31-1959	OV	0.92831
TCGA-29-1703	OV	0.771573
TCGA-13-1498	OV	0.905479
TCGA-25-2409	OV	0.750697
TCGA-25-1329	OV	0.712954
TCGA-24-1603	OV	0.753025
TCGA-13-0766	OV	0.828282
TCGA-13-1410	OV	0.906089
TCGA-13-1411	OV	0.985574
TCGA-23-1107	OV	0.732132
TCGA-29-1784	OV	0.958512
TCGA-25-1634	OV	0.384164
TCGA-24-2254	OV	0.744213
TCGA-09-2045	OV	0.685679
TCGA-23-1024	OV	0.663642
TCGA-13-1408	OV	0.856396
TCGA-13-1495	OV	0.731173
TCGA-25-2042	OV	0.799005
TCGA-09-0366	OV	0.710752
TCGA-24-1419	OV	0.392685
TCGA-04-1530	OV	0.981857
TCGA-20-0991	OV	1.09007
TCGA-23-1809	OV	0.68526
TCGA-59-2363	OV	0.670457
TCGA-13-0908	OV	0.896599
TCGA-61-1918	OV	0.768802
TCGA-36-1581	OV	1.01783
TCGA-13-1489	OV	0.503004
TCGA-30-1718	OV	0.873621
TCGA-04-1655	OV	0.263808
TCGA-24-1469	OV	0.852045
TCGA-61-2102	OV	0.536593
TCGA-25-1312	OV	0.672968
TCGA-24-1470	OV	0.847573
TCGA-24-0979	OV	0.618746
TCGA-57-1582	OV	0.788755
TCGA-13-0730	OV	0.716635
TCGA-25-1313	OV	0.810126
TCGA-10-0931	OV	0.738304
TCGA-36-1568	OV	0.757225
TCGA-24-1550	OV	0.924295
TCGA-24-2271	OV	0.957057
TCGA-29-1695	OV	0.967806
TCGA-13-1405	OV	0.865792
TCGA-61-1911	OV	0.964658
TCGA-13-1487	OV	0.712095
TCGA-61-1733	OV	0.760634
TCGA-24-1923	OV	0.682003
TCGA-24-0966	OV	0.78615
TCGA-29-1696	OV	0.712256
TCGA-13-0762	OV	0.532951
TCGA-57-1583	OV	0.65315
TCGA-24-0970	OV	0.52457
TCGA-13-0923	OV	0.867577
TCGA-13-0797	OV	0.818146
TCGA-59-2350	OV	0.715241
TCGA-04-1343	OV	0.917517
TCGA-10-0927	OV	0.645632
TCGA-24-1850	OV	0.857779
TCGA-13-0897	OV	0.854188
TCGA-24-2298	OV	0.75176
TCGA-23-1023	OV	0.888918
TCGA-24-1557	OV	0.702525
TCGA-24-1562	OV	0.79701
TCGA-25-1320	OV	0.830728
TCGA-29-1768	OV	0.966839
TCGA-09-1667	OV	0.990732
TCGA-61-2111	OV	0.783337
TCGA-10-0938	OV	0.540016
TCGA-13-0804	OV	0.823606
TCGA-13-0720	OV	0.658356
TCGA-25-1628	OV	0.916567
TCGA-24-1846	OV	0.808952
TCGA-23-1109	OV	0.903537
TCGA-20-1683	OV	0.580644
TCGA-61-2003	OV	0.922443
TCGA-25-2401	OV	0.96714
TCGA-24-1471	OV	0.72343
TCGA-23-1118	OV	0.946654
TCGA-59-A5PD	OV	0.840899
TCGA-61-2012	OV	0.936624
TCGA-24-1467	OV	0.752616
TCGA-30-1860	OV	0.993149
TCGA-59-2354	OV	0.879365
TCGA-10-0936	OV	0.727628
TCGA-24-1428	OV	0.921409
TCGA-24-2262	OV	0.898953
TCGA-61-1995	OV	0.731839
TCGA-04-1332	OV	0.773747
TCGA-13-0886	OV	1.01071
TCGA-61-1907	OV	0.989252
TCGA-13-0891	OV	0.714665
TCGA-24-2023	OV	0.8174
TCGA-36-1571	OV	0.550446
TCGA-24-1544	OV	0.514189
TCGA-25-1315	OV	0.506915
TCGA-25-1627	OV	0.663624
TCGA-04-1347	OV	0.615027
TCGA-09-2044	OV	0.874901
TCGA-24-2290	OV	0.733471
TCGA-29-1785	OV	0.964252
TCGA-29-1770	OV	0.710759
TCGA-25-1631	OV	0.611535
TCGA-61-2000	OV	0.841058
TCGA-09-1670	OV	0.652323
TCGA-25-1635	OV	0.82803
TCGA-23-1113	OV	0.342061
TCGA-24-1416	OV	0.62928
TCGA-20-1686	OV	0.799831
TCGA-13-0765	OV	0.691081
TCGA-31-1953	OV	0.877634
TCGA-24-1434	OV	0.959164
TCGA-61-2097	OV	0.867317
TCGA-24-2297	OV	0.567608
TCGA-29-1701	OV	0.951238
TCGA-13-1496	OV	0.970214
TCGA-29-1688	OV	0.927819
TCGA-61-1737	OV	0.94289
TCGA-09-1665	OV	0.896456
TCGA-25-2396	OV	0.940074
TCGA-13-1506	OV	0.703136
TCGA-13-0901	OV	0.753791
TCGA-61-2098	OV	0.363656
TCGA-30-1714	OV	0.763507
TCGA-29-1705	OV	0.742706
TCGA-13-1492	OV	0.654645
TCGA-25-1630	OV	0.914063
TCGA-25-1632	OV	0.517148
TCGA-13-0906	OV	0.93255
TCGA-25-1326	OV	0.874765
TCGA-24-2020	OV	0.487626
TCGA-25-1870	OV	0.603147
TCGA-WR-A838	OV	0.216927
TCGA-29-1776	OV	0.842571
TCGA-29-1763	OV	0.681433
TCGA-13-0924	OV	1.05547
TCGA-04-1341	OV	0.736617
TCGA-24-2026	OV	0.919422
TCGA-25-2404	OV	0.857297
TCGA-24-1924	OV	1.04577
TCGA-59-2352	OV	0.947729
TCGA-25-1323	OV	0.610885
TCGA-09-2053	OV	0.931331
TCGA-25-1321	OV	0.643661
TCGA-04-1338	OV	0.98577
TCGA-61-2113	OV	0.978695
TCGA-30-1861	OV	0.649458
TCGA-23-1114	OV	0.516052
TCGA-31-1956	OV	1.08985
TCGA-13-1507	OV	1.06396
TCGA-36-1576	OV	1.02619
TCGA-13-1483	OV	0.857767
TCGA-25-2399	OV	0.882346
TCGA-23-1122	OV	0.820976
TCGA-24-1474	OV	0.611026
TCGA-36-1574	OV	0.951324
TCGA-25-1319	OV	0.806046
TCGA-29-1711	OV	0.867776
TCGA-29-A5NZ	OV	0.711538
TCGA-24-2033	OV	0.688849
TCGA-61-1914	OV	1.00884
TCGA-04-1362	OV	0.603241
TCGA-09-0369	OV	0.568204
TCGA-61-2104	OV	0.903147
TCGA-24-1565	OV	0.559192
TCGA-24-2289	OV	0.752056
TCGA-24-1104	OV	0.825511
TCGA-04-1356	OV	0.816557
TCGA-13-0768	OV	1.08148
TCGA-04-1536	OV	0.66682
TCGA-13-1477	OV	0.788215
TCGA-24-1845	OV	0.84209
TCGA-61-2101	OV	0.78984
TCGA-04-1542	OV	0.307708
TCGA-57-1584	OV	0.640332
TCGA-25-2391	OV	0.696131
TCGA-04-1357	OV	0.988297
TCGA-09-1661	OV	0.658009
TCGA-20-1682	OV	0.91475
TCGA-57-1994	OV	0.812545
TCGA-61-1721	OV	0.782619
TCGA-25-1317	OV	0.770448
TCGA-20-1687	OV	0.85862
TCGA-09-1662	OV	0.865513
TCGA-61-2110	OV	0.451747
TCGA-36-1570	OV	0.710315
TCGA-36-1569	OV	0.946545
TCGA-13-1512	OV	0.86204
TCGA-29-1769	OV	0.895055
TCGA-61-2109	OV	0.538857
TCGA-24-0982	OV	0.804486
TCGA-04-1651	OV	0.720524
TCGA-24-1424	OV	0.828787
TCGA-61-2009	OV	0.868295
TCGA-13-0916	OV	0.772577
TCGA-25-1633	OV	0.980675
TCGA-24-1842	OV	0.956086
TCGA-29-2427	OV	0.970054
TCGA-04-1365	OV	1.00558
TCGA-10-0933	OV	0.629623
TCGA-29-1694	OV	0.771272
TCGA-61-1725	OV	0.882656
TCGA-61-1919	OV	1.03379
TCGA-10-0928	OV	0.410273
TCGA-13-0884	OV	0.861835
TCGA-13-0887	OV	0.854468
TCGA-24-0968	OV	0.937651
TCGA-24-2261	OV	0.953896
TCGA-13-1485	OV	0.620805
TCGA-24-2038	OV	0.459255
TCGA-25-1877	OV	0.885805
TCGA-29-1693	OV	0.841756
TCGA-57-1993	OV	0.511572
TCGA-23-1027	OV	0.811462
TCGA-25-1316	OV	0.803492
TCGA-61-1736	OV	0.577013
TCGA-24-1423	OV	0.873667
TCGA-13-A5FT	OV	0.66382
TCGA-24-1431	OV	0.741675
TCGA-36-1577	OV	0.398977
TCGA-04-1331	OV	0.783957
TCGA-5X-AA5U	OV	0.466904
TCGA-24-1567	OV	0.592649
TCGA-61-1998	OV	0.84796
TCGA-61-1724	OV	0.812252
TCGA-13-0920	OV	0.79453
TCGA-04-1648	OV	0.648284
TCGA-13-0888	OV	0.28819
TCGA-09-1668	OV	0.906455
TCGA-13-1499	OV	1.03657
TCGA-24-1563	OV	0.82193
TCGA-30-1862	OV	0.762248
TCGA-09-2056	OV	0.861912
TCGA-31-1944	OV	0.814845
TCGA-24-2024	OV	0.78057
TCGA-23-1021	OV	0.642899
TCGA-13-0911	OV	0.945884
TCGA-61-2002	OV	1.00169
TCGA-24-2036	OV	0.41894
TCGA-61-1910	OV	0.718879
TCGA-23-1028	OV	0.888054
TCGA-13-1505	OV	0.806186
TCGA-13-1509	OV	0.882182
TCGA-13-1511	OV	0.65168
TCGA-09-0367	OV	0.84276
TCGA-24-1558	OV	0.622876
TCGA-24-2281	OV	1.02056
TCGA-61-2092	OV	0.36747
TCGA-24-1616	OV	0.653651
TCGA-09-2054	OV	0.75184
TCGA-25-2392	OV	0.684549
TCGA-24-1560	OV	0.628088
TCGA-31-1946	OV	0.96394
TCGA-23-2078	OV	0.940987
TCGA-29-1777	OV	0.962603
TCGA-25-1623	OV	1.07216
TCGA-23-1022	OV	0.644354
TCGA-61-1900	OV	0.731148
TCGA-20-0987	OV	0.934589
TCGA-13-1497	OV	0.896207
TCGA-29-1710	OV	0.944461
TCGA-23-1030	OV	0.845124
TCGA-24-2280	OV	0.748263
TCGA-29-2428	OV	0.98351
TCGA-25-2400	OV	0.675029
TCGA-59-2355	OV	0.829696
TCGA-24-1413	OV	0.681161
TCGA-24-2035	OV	1.04499
TCGA-13-0800	OV	0.281101
TCGA-23-1111	OV	0.539734
TCGA-13-1501	OV	0.692311
TCGA-31-1951	OV	0.899009
TCGA-24-1464	OV	0.767702
TCGA-24-1105	OV	0.825363
TCGA-30-1866	OV	0.937373
TCGA-13-1407	OV	0.461664
TCGA-59-2351	OV	0.909038
TCGA-24-1422	OV	0.81752
TCGA-23-1119	OV	0.951913
TCGA-13-1409	OV	0.355495
TCGA-24-1553	OV	0.929528
TCGA-23-1120	OV	0.957437
TCGA-13-0724	OV	0.761883
TCGA-24-1549	OV	0.846297
TCGA-23-2084	OV	0.777659
TCGA-61-2088	OV	0.318551
TCGA-29-1783	OV	0.896578
TCGA-04-1364	OV	0.413932
TCGA-24-1928	OV	0.811415
TCGA-61-1728	OV	0.76213
TCGA-24-1103	OV	0.649147
TCGA-04-1361	OV	0.748262
TCGA-29-1778	OV	0.895209
TCGA-13-0885	OV	0.953811
TCGA-13-0883	OV	0.825004
TCGA-23-1110	OV	0.255891
TCGA-23-2077	OV	0.793067
TCGA-29-1697	OV	0.660161
TCGA-29-1762	OV	0.420089
TCGA-25-1626	OV	0.987296
TCGA-29-1690	OV	0.80909
TCGA-30-1891	OV	0.837754
TCGA-13-1488	OV	0.990671
TCGA-24-2027	OV	0.569516
TCGA-30-1853	OV	0.383752
TCGA-13-0725	OV	0.810384
TCGA-29-1691	OV	0.769673
TCGA-29-1766	OV	0.9484
TCGA-13-0905	OV	0.702159
TCGA-13-0900	OV	0.94765
TCGA-29-1781	OV	1.0194
TCGA-24-1843	OV	0.803753
TCGA-04-1514	OV	0.415047
TCGA-23-1123	OV	0.915668
TCGA-24-2293	OV	0.912055
TCGA-25-2398	OV	0.910331
TCGA-57-1585	OV	0.902117
TCGA-25-1318	OV	0.708848
TCGA-24-1418	OV	0.828971
TCGA-VG-A8LO	OV	0.511316
TCGA-13-0727	OV	0.592527
TCGA-24-1417	OV	0.952516
TCGA-29-1761	OV	0.911935
TCGA-13-1403	OV	0.513735
TCGA-23-1116	OV	1.02057
TCGA-13-0893	OV	0.844656
TCGA-30-1892	OV	0.681169
TCGA-24-1427	OV	0.827222
TCGA-09-2048	OV	0.596328
TCGA-09-1673	OV	0.640295
TCGA-24-1604	OV	0.80474
TCGA-24-1551	OV	0.8586
TCGA-13-2060	OV	0.993327
TCGA-13-0726	OV	0.564488
TCGA-04-1350	OV	0.506758
TCGA-04-1519	OV	0.438999
TCGA-24-2267	OV	0.888882
TCGA-23-1029	OV	0.658775
TCGA-24-1435	OV	0.835323
TCGA-24-1426	OV	0.438984
TCGA-OY-A56Q	OV	0.242257
TCGA-13-0795	OV	0.787093
TCGA-09-2051	OV	0.867836
TCGA-59-2348	OV	0.808975
TCGA-25-1322	OV	0.819459
TCGA-24-1430	OV	0.553029
TCGA-13-1404	OV	0.909339
TCGA-23-1026	OV	0.946592
TCGA-29-1774	OV	0.317893
TCGA-30-1857	OV	0.906526
TCGA-13-0714	OV	0.835912
TCGA-09-1659	OV	0.821326
TCGA-29-2425	OV	0.841828
TCGA-24-1552	OV	0.673311
TCGA-31-1950	OV	0.838591
TCGA-29-2414	OV	0.591389
TCGA-61-1738	OV	0.827641
TCGA-24-1546	OV	0.74008
TCGA-13-1510	OV	0.81123
TCGA-09-1666	OV	0.843953
TCGA-09-1669	OV	0.890781
TCGA-10-0937	OV	0.791831
TCGA-25-2393	OV	0.890097
TCGA-57-1586	OV	0.809177
TCGA-24-1844	OV	0.480314
TCGA-24-1425	OV	0.881352
TCGA-61-2008	OV	0.799981
TCGA-24-2288	OV	0.947952
TCGA-09-0364	OV	0.0900702
TCGA-24-1930	OV	0.926699
TCGA-36-1580	OV	0.938129
TCGA-24-1847	OV	0.970621
TCGA-29-1707	OV	0.830961
TCGA-13-0913	OV	1.00556
